# Supplementary material for: Cultural Differences in Perceptual Reorganization in US and Pirahã Adults
Source: PLoS One. 2014 Nov 20;9(11):e110225. doi: 10.1371/journal.pone.0110225 (PMC4238998; doi:10.1371/journal.pone.0110225)
Supplement: Dataset S1 — Excel sheet containing all data used in the paper. Raw data for the Pirahã participants and US participants are in sheet and sheet 2, respectively. Analyses by item and by subject are in sheets 3 and 4, respectively. Data for plotting is in sheet 5. Plots are in sheet 6. Statistical tests are in sheet 7. (XLSX) [file pone.0110225.s001.xlsx]

## Sheet: RawDataLongFormat
Piraha subject	Trial Number	Trial Type	Item	Uncued two-tone	Photo	Cued two-tone	Reorganization Score	Why	PointAtEyes	UncuedFilter	ReorgScoreOnlyAfterFirstReorg
10	1	control	Houseboat	Correct	Correct	Image not shown	N/A	Control trial - accuracy independent of reorganization	X	X	X
10	2	control	Jaguar	Correct	Image not shown	Image not shown	N/A	Control trial - accuracy independent of reorganization	X	X	X
10	3	test	Older Man	Correct	Image not shown	Image not shown	N/A	Recognized on initial presentation before photo shown	Older Man	X	X
10	4	test	SquirrelMonkey	Correct	Image not shown	Image not shown	N/A	Recognized on initial presentation before photo shown	SquirrelMonkey	X	X
10	5	test	Ocelot	Correct	Image not shown	Image not shown	N/A	Recognized on initial presentation before photo shown	Ocelot	X	X
10	6	test	Alligator	No eye	No eye	Image not shown	N/A	Incorrect on photo image - photo cannot serve as a cue	X	1	X
10	7	test	Hut	No person	Incorrect	Image not shown	N/A	Incorrect on photo image - photo cannot serve as a cue	X	1	X
10	8	test	Sloths	No eye	Correct	Incorrect	0	Candidate reorganization trial - uncued incorrect - photo correct	X	1	X
10	9	test	Fisherman	No eye	Correct	Incorrect	0	Candidate reorganization trial - uncued incorrect - photo correct	X	1	X
10	10	test	HowlerMonkey	Incorrect	Correct	Correct	1	Candidate reorganization trial - uncued incorrect - photo correct	HowlerMonkey	X	X
10	11	test	Tapir	No eye	Correct	Incorrect	0	Candidate reorganization trial - uncued incorrect - photo correct	X	1	0
10	12	test	Toucan	No eye	Correct	No eye	0	Candidate reorganization trial - uncued incorrect - photo correct	X	1	0
9	1	control	Houseboat	Missing data	Correct	Correct	N/A	Control trial - accuracy independent of reorganization	X	X	X
9	2	control	Jaguar	Correct	Image not shown	Image not shown	N/A	Control trial - accuracy independent of reorganization	X	X	X
9	3	test	Sloths	Incorrect	Correct	Incorrect	0	Candidate reorganization trial - uncued incorrect - photo correct	Sloths	X	X
9	4	test	Older Man	Correct	Image not shown	Image not shown	N/A	Recognized on initial presentation before photo shown	Older Man	X	X
9	5	test	SquirrelMonkey	Correct	Image not shown	Image not shown	N/A	Recognized on initial presentation before photo shown	SquirrelMonkey	X	X
9	6	test	Ocelot	Incorrect	Correct	Incorrect	0	Candidate reorganization trial - uncued incorrect - photo correct	Ocelot	X	X
9	7	test	Alligator	No eye	Correct	Incorrect	0	Candidate reorganization trial - uncued incorrect - photo correct	X	1	X
9	8	test	Hut	Incorrect	Correct	Correct	1	Candidate reorganization trial - uncued incorrect - photo correct	Hut	X	X
9	9	test	Toucan	Incorrect	Correct	Correct	1	Candidate reorganization trial - uncued incorrect - photo correct	Toucan	X	1
9	10	test	Fisherman	Correct	Image not shown	Image not shown	N/A	Recognized on initial presentation before photo shown	Fisherman	X	X
9	11	test	HowlerMonkey	Incorrect	Correct	Correct	1	Candidate reorganization trial - uncued incorrect - photo correct	HowlerMonkey	X	1
9	12	test	Tapir	Incorrect	Correct	Incorrect	0	Candidate reorganization trial - uncued incorrect - photo correct	Tapir	X	0
11	1	control	Houseboat	Correct	Correct	Image not shown	N/A	Control trial - accuracy independent of reorganization	X	X	X
11	2	control	Jaguar	Correct	Image not shown	Image not shown	N/A	Control trial - accuracy independent of reorganization	X	X	X
11	3	test	SquirrelMonkey	No eye	Correct	Correct	1	Candidate reorganization trial - uncued incorrect - photo correct	X	X	X
11	4	test	Ocelot	No eye	Correct	Incorrect	0	Candidate reorganization trial - uncued incorrect - photo correct	X	1	0
11	5	test	Alligator	No eye	Correct	Correct	1	Candidate reorganization trial - uncued incorrect - photo correct	X	1	1
11	6	test	Hut	Incorrect	Correct	Incorrect	0	Candidate reorganization trial - uncued incorrect - photo correct	Hut	X	0
11	7	test	Sloths	Incorrect	Correct	Incorrect	0	Candidate reorganization trial - uncued incorrect - photo correct	Sloths	X	0
11	8	test	Older Man	Correct	Image not shown	Image not shown	N/A	Recognized on initial presentation before photo shown	Older Man	X	X
11	9	test	HowlerMonkey	No eye	Correct	Correct	1	Candidate reorganization trial - uncued incorrect - photo correct	X	1	1
11	10	test	Tapir	No eye	Correct	No eye	0	Candidate reorganization trial - uncued incorrect - photo correct	X	1	0
11	11	test	Toucan	No eye	Correct	No eye	0	Candidate reorganization trial - uncued incorrect - photo correct	X	1	0
11	12	test	Fisherman	Incorrect	Correct	Correct	1	Candidate reorganization trial - uncued incorrect - photo correct	Fisherman	X	1
8	1	control	Houseboat	Correct	Correct	Image not shown	N/A	Control trial - accuracy independent of reorganization	X	X	X
8	2	control	Jaguar	Correct	Image not shown	Image not shown	N/A	Control trial - accuracy independent of reorganization	X	X	X
8	3	test	Hut	No person	Correct	Correct	1	Candidate reorganization trial - uncued incorrect - photo correct	X	X	X
8	4	test	Sloths	No eye	Correct	Incorrect	0	Candidate reorganization trial - uncued incorrect - photo correct	X	1	0
8	5	test	Older Man	Correct	Image not shown	Image not shown	N/A	Recognized on initial presentation before photo shown	Older Man	X	X
8	6	test	SquirrelMonkey	Correct	Image not shown	Image not shown	N/A	Recognized on initial presentation before photo shown	SquirrelMonkey	X	X
8	7	test	Ocelot	Correct	Image not shown	Image not shown	N/A	Recognized on initial presentation before photo shown	Ocelot	X	X
8	8	test	Alligator	No eye	Correct	Correct	1	Candidate reorganization trial - uncued incorrect - photo correct	X	1	1
8	9	test	Tapir	Incorrect	Correct	Incorrect	0	Candidate reorganization trial - uncued incorrect - photo correct	Tapir	X	0
8	10	test	Toucan	No eye	Correct	No eye	0	Candidate reorganization trial - uncued incorrect - photo correct	X	1	0
8	11	test	Fisherman	Incorrect	Correct	Correct	1	Candidate reorganization trial - uncued incorrect - photo correct	Fisherman	X	1
8	12	test	HowlerMonkey	No eye	Correct	Incorrect	0	Candidate reorganization trial - uncued incorrect - photo correct	X	1	0
7	1	control	Houseboat	Correct	Correct	Image not shown	N/A	Control trial - accuracy independent of reorganization	X	X	X
7	2	control	Jaguar	Correct	Image not shown	Image not shown	N/A	Control trial - accuracy independent of reorganization	X	X	X
7	3	test	Alligator	No eye	Correct	Correct	1	Candidate reorganization trial - uncued incorrect - photo correct	X	X	X
7	4	test	Hut	Incorrect	Incorrect	Image not shown	N/A	Incorrect on photo - trial aborted	Hut	X	X
7	5	test	Sloths	No eye	Correct	Correct	1	Candidate reorganization trial - uncued incorrect - photo correct	X	1	1
7	6	test	Older Man	Correct	Image not shown	Image not shown	N/A	Recognized on initial presentation before photo shown	Older Man	X	X
7	7	test	SquirrelMonkey	Correct	Image not shown	Image not shown	N/A	Recognized on initial presentation before photo shown	SquirrelMonkey	X	X
7	8	test	Ocelot	No eye	Correct	No eye	0	Candidate reorganization trial - uncued incorrect - photo correct	X	1	0
7	9	test	HowlerMonkey	Incorrect	Correct	Correct	1	Candidate reorganization trial - uncued incorrect - photo correct	HowlerMonkey	X	1
7	10	test	Tapir	Incorrect	Correct	Incorrect	0	Candidate reorganization trial - uncued incorrect - photo correct	Tapir	X	0
7	11	test	Toucan	Correct	Image not shown	Image not shown	N/A	Recognized on initial presentation before photo shown	Toucan	X	X
7	12	test	Fisherman	Incorrect	Correct	Correct	1	Candidate reorganization trial - uncued incorrect - photo correct	Fisherman	X	1
6	1	control	Houseboat	Incorrect	Correct	Correct	N/A	Control trial - accuracy independent of reorganization	X	X	X
6	2	control	Jaguar	Correct	Correct	Correct	N/A	Control trial - accuracy independent of reorganization	X	X	X
6	3	test	SquirrelMonkey	Correct	Image not shown	Image not shown	N/A	Recognized on initial presentation before photo shown	SquirrelMonkey	X	X
6	4	test	Ocelot	Incorrect	Correct	Incorrect	0	Candidate reorganization trial - uncued incorrect - photo correct	Ocelot	X	X
6	5	test	Alligator	Incorrect	Incorrect	Image not shown	N/A	Incorrect on photo - trial aborted	Alligator	X	X
6	6	test	Hut	Incorrect	Incorrect	Image not shown	N/A	Incorrect on photo - trial aborted	Hut	X	X
6	7	test	Sloths	Incorrect	Incorrect	Image not shown	N/A	Incorrect on photo - trial aborted	Sloths	X	X
6	8	test	Older Man	Incorrect	Correct	Incorrect	0	Candidate reorganization trial - uncued incorrect - photo correct	Older Man	X	X
6	9	test	HowlerMonkey	Incorrect	Correct	Incorrect	0	Candidate reorganization trial - uncued incorrect - photo correct	HowlerMonkey	X	X
6	10	test	Tapir	Incorrect	Incorrect	Incorrect	N/A	Incorrect on photo - trial aborted	Tapir	X	X
6	11	test	Toucan	Incorrect	Correct	Incorrect	0	Candidate reorganization trial - uncued incorrect - photo correct	Toucan	X	X
6	12	test	Fisherman	Incorrect	Correct	Correct	1	Candidate reorganization trial - uncued incorrect - photo correct	Fisherman	X	X
5	1	control	Houseboat	Correct	Correct	Correct	N/A	Control trial - accuracy independent of reorganization	X	X	X
5	2	control	Jaguar	Correct	Image not shown	Image not shown	N/A	Control trial - accuracy independent of reorganization	X	X	X
5	3	test	Older Man	No eye	Correct	No eye	0	Candidate reorganization trial - uncued incorrect - photo correct	X	X	X
5	4	test	SquirrelMonkey	No eye	Correct	No eye	0	Candidate reorganization trial - uncued incorrect - photo correct	X	X	X
5	5	test	Ocelot	No eye	Correct	No eye	0	Candidate reorganization trial - uncued incorrect - photo correct	X	X	X
5	6	test	Alligator	No eye	Correct	Incorrect	0	Candidate reorganization trial - uncued incorrect - photo correct	X	X	X
5	7	test	Hut	No person	Correct	Correct	1	Candidate reorganization trial - uncued incorrect - photo correct	X	X	X
5	8	test	Sloths	Correct	Image not shown	Image not shown	N/A	Recognized on initial presentation before photo shown	Sloths	X	X
5	9	test	Fisherman	No eye	Correct	Correct	1	Candidate reorganization trial - uncued incorrect - photo correct	X	1	1
5	10	test	HowlerMonkey	No eye	Correct	Correct	1	Candidate reorganization trial - uncued incorrect - photo correct	X	1	1
5	11	test	Tapir	No eye	Correct	Incorrect	0	Candidate reorganization trial - uncued incorrect - photo correct	X	1	0
5	12	test	Toucan	No eye	Correct	Incorrect	0	Candidate reorganization trial - uncued incorrect - photo correct	X	1	0
3	1	control	Houseboat	Correct	Image not shown	Image not shown	N/A	Control trial - accuracy independent of reorganization	X	X	X
3	2	control	Jaguar	Correct	Image not shown	Image not shown	N/A	Control trial - accuracy independent of reorganization	X	X	X
3	3	test	Hut	No person	Correct	Incorrect	0	Candidate reorganization trial - uncued incorrect - photo correct	X	X	X
3	4	test	Sloths	No eye	Correct	Incorrect	0	Candidate reorganization trial - uncued incorrect - photo correct	X	X	X
3	5	test	Older Man	Correct	Image not shown	Image not shown	N/A	Recognized on initial presentation before photo shown	Older Man	X	X
3	6	test	SquirrelMonkey	Correct	Image not shown	Image not shown	N/A	Recognized on initial presentation before photo shown	SquirrelMonkey	X	X
3	7	test	Ocelot	Unscoreable	Correct	Unscoreable	N/A	Stickers indicating uncued and cued two-tone marks are identical	Ocelot	X	X
3	8	test	Alligator	No eye	Correct	Incorrect	0	Candidate reorganization trial - uncued incorrect - photo correct	X	1	X
3	9	test	Tapir	No eye	Correct	Incorrect	0	Candidate reorganization trial - uncued incorrect - photo correct	X	1	X
3	10	test	Toucan	No eye	Correct	Incorrect	0	Candidate reorganization trial - uncued incorrect - photo correct	X	1	X
3	11	test	Fisherman	Incorrect	Correct	Incorrect	0	Candidate reorganization trial - uncued incorrect - photo correct	Fisherman	X	X
3	12	test	HowlerMonkey	No eye	Correct	Correct	1	Candidate reorganization trial - uncued incorrect - photo correct	X	1	X
4	1	control	Houseboat	Incorrect	Correct	Correct	N/A	Control trial - accuracy independent of reorganization	X	X	X
4	2	control	Jaguar	Correct	Image not shown	Image not shown	N/A	Control trial - accuracy independent of reorganization	X	X	X
4	3	test	Sloths	No eye	Correct	Incorrect	0	Candidate reorganization trial - uncued incorrect - photo correct	X	X	X
4	4	test	Older Man	Correct	Image not shown	Image not shown	N/A	Recognized on initial presentation before photo shown	Older Man	X	X
4	5	test	SquirrelMonkey	Correct	Image not shown	Image not shown	N/A	Recognized on initial presentation before photo shown	SquirrelMonkey	X	X
4	6	test	Ocelot	No eye	Correct	Incorrect	0	Candidate reorganization trial - uncued incorrect - photo correct	X	1	X
4	7	test	Alligator	Incorrect	Correct	Incorrect	0	Candidate reorganization trial - uncued incorrect - photo correct	Alligator	X	X
4	8	test	Hut	Incorrect	Correct	Incorrect	0	Candidate reorganization trial - uncued incorrect - photo correct	Hut	X	X
4	9	test	Toucan	Incorrect	Correct	Incorrect	0	Candidate reorganization trial - uncued incorrect - photo correct	Toucan	X	X
4	10	test	Fisherman	Correct	Image not shown	Image not shown	N/A	Recognized on initial presentation before photo shown	Fisherman	X	X
4	11	test	HowlerMonkey	Incorrect	Correct	Incorrect	0	Candidate reorganization trial - uncued incorrect - photo correct	HowlerMonkey	X	X
4	12	test	Tapir	Incorrect	Correct	Incorrect	0	Candidate reorganization trial - uncued incorrect - photo correct	Tapir	X	X
					NUMBER TRIALS OF SPECIFIED TYPE		20			27	12
					TOTAL ELIGIBLE TRIALS		62			90	28
					% TOTAL		0.322581			0.3	0.428571
Column H = calculating accuracy on all candidate perceptual reorganization trials as reported in the main results section of the manuscript
Column J = list of all uncued two-tone items where Piraha participant pointed at a location when asked, "where is the eye/person?"
Column K = calculating "no eyes/person" responses only after Piraha participant had correctly identified a target location on a two-tone, and demonstrating they can find eyes/persons on two-tone images
Column L = calculating candidate perceptual reorganization trial scores only after Piraha participant had demonstrated reorganization on a prior trial
									By Subject	Count	Average
									10	6	0
									9	1	0.666667
									11	5	0.375
									8	4	0.333333
									7	2	0.6
									6	0
									5	4	0.5
									3	4
									4	1
									Average		0.4125
									sterr		0.0975095

## Sheet: RawDataUSAdults
			subject	study	stim	mooney	pict	mooney	summary	trial type
			PC3	control	monkey leaves	1	1	1	recognized uncued	mooney
			PC3	control	piraha	1	1	1	recognized uncued	mooney
			PC3	control	sloth	0	1	1	reorganized	mooney
			PC3	control	hut	1	1	1	recognized uncued	mooney
			PC3	control	aligator	1	1	1	recognized uncued	mooney
			PC3	control	fisherman	1	1	1	recognized uncued	mooney
			PC3	control	tapir	1	1	1	recognized uncued	mooney
			PC3	control	tucan	1	1	1	recognized uncued	mooney
			PC3	control	monkey branch	1	1	1	recognized uncued	mooney
			PC3	control	ocelot	1	1	1	recognized uncued	mooney
			PC3	control	cheetah	1	1	1	recognized uncued	practice
			PC3	control	boat	1	1	1	recognized uncued	practice
			pc1	control	monkey leaves	1	1	1	recognized uncued	mooney
			pc1	control	piraha	1	1	1	recognized uncued	mooney
			pc1	control	sloth	0	1	1	reorganized	mooney
			pc1	control	hut	0	1	1	reorganized	mooney
			pc1	control	aligator	1	1	1	recognized uncued	mooney
			pc1	control	fisherman	1	1	1	recognized uncued	mooney
			pc1	control	tapir	0	1	1	reorganized	mooney
			pc1	control	tucan	1	1	1	recognized uncued	mooney
			pc1	control	monkey branch	1	1	1	recognized uncued	mooney
			pc1	control	ocelot	1	1	1	recognized uncued	mooney
			pc1	control	cheetah	1	1	1	recognized uncued	practice
			pc1	control	boat	1	1	1	recognized uncued	practice
			pc2	control	monkey leaves	1	1	1	recognized uncued	mooney
			pc2	control	piraha	1	1	1	recognized uncued	mooney
			pc2	control	sloth	1	1	1	recognized uncued	mooney
			pc2	control	hut	1	1	1	recognized uncued	mooney
			pc2	control	aligator	1	1	1	recognized uncued	mooney
			pc2	control	fisherman	0.5	1	1	reorganized	mooney
			pc2	control	tapir	0	1	1	reorganized	mooney
			pc2	control	tucan	1	1	1	recognized uncued	mooney
			pc2	control	monkey branch	1	1	1	recognized uncued	mooney
			pc2	control	ocelot	1	1	1	recognized uncued	mooney
			pc2	control	cheetah	1	1	1	recognized uncued	practice
			pc2	control	boat	1	1	1	recognized uncued	practice
			pc5	control	monkey leaves	1	1	1	recognized uncued	mooney
			pc5	control	piraha	1	1	1	recognized uncued	mooney
			pc5	control	sloth	1	1	1	recognized uncued	mooney
			pc5	control	hut	0	1	1	reorganized	mooney
			pc5	control	aligator	1	1	1	recognized uncued	mooney
			pc5	control	fisherman	1	1	1	recognized uncued	mooney
			pc5	control	tapir	0	1	1	reorganized	mooney
			pc5	control	tucan	1	1	1	recognized uncued	mooney
			pc5	control	monkey branch	1	1	1	recognized uncued	mooney
			pc5	control	ocelot	1	1	1	recognized uncued	mooney
			pc5	control	cheetah	1	1	1	recognized uncued	practice
			pc5	control	boat	1	1	1	recognized uncued	practice
			pc4	control	monkey leaves	1	1	1	recognized uncued	mooney
			pc4	control	piraha	1	1	1	recognized uncued	mooney
			pc4	control	sloth	0	1	1	reorganized	mooney
			pc4	control	hut	1	1	1	recognized uncued	mooney
			pc4	control	aligator	1	1	1	recognized uncued	mooney
			pc4	control	fisherman	1	1	1	recognized uncued	mooney
			pc4	control	tapir	0	1	1	reorganized	mooney
			pc4	control	tucan	1	1	1	recognized uncued	mooney
			pc4	control	monkey branch	1	1	1	recognized uncued	mooney
			pc4	control	ocelot	1	1	1	recognized uncued	mooney
			pc4	control	cheetah	1	1	1	recognized uncued	practice
			pc4	control	boat	1	1	1	recognized uncued	practice
			pc6	control	monkey leaves	0	1	1	reorganized	mooney
			pc6	control	piraha	1	1	1	recognized uncued	mooney
			pc6	control	sloth	0	1	1	reorganized	mooney
			pc6	control	hut	0	1	1	reorganized	mooney
			pc6	control	aligator	0	1	1	reorganized	mooney
			pc6	control	fisherman	1	1	1	recognized uncued	mooney
			pc6	control	tapir	0	1	1	reorganized	mooney
			pc6	control	tucan	0	1	1	reorganized	mooney
			pc6	control	monkey branch	0	1	1	reorganized	mooney
			pc6	control	ocelot	1	1	1	recognized uncued	mooney
			pc6	control	cheetah	1	1	1	recognized uncued	practice
			pc6	control	boat	1	1	1	recognized uncued	practice
			pc9	control	monkey leaves	1	1	1	recognized uncued	mooney
			pc9	control	piraha	1	1	1	recognized uncued	mooney
			pc9	control	sloth	0	1	1	reorganized	mooney
			pc9	control	hut	1	1	1	recognized uncued	mooney
			pc9	control	aligator	1	1	1	recognized uncued	mooney
			pc9	control	fisherman	1	1	1	recognized uncued	mooney
			pc9	control	tapir	0	1	1	reorganized	mooney
			pc9	control	tucan	1	1	1	recognized uncued	mooney
			pc9	control	monkey branch	0	1	1	reorganized	mooney
			pc9	control	ocelot	1	1	1	recognized uncued	mooney
			pc9	control	cheetah	1	1	1	recognized uncued	practice
			pc9	control	boat	1	1	1	recognized uncued	practice
			pc8	control	monkey leaves	1	1	1	recognized uncued	mooney
			pc8	control	piraha	1	1	1	recognized uncued	mooney
			pc8	control	sloth	0	1	1	reorganized	mooney
			pc8	control	hut	1	1	1	recognized uncued	mooney
			pc8	control	aligator	1	1	1	recognized uncued	mooney
			pc8	control	fisherman	1	1	1	recognized uncued	mooney
			pc8	control	tapir	0	1	1	reorganized	mooney
			pc8	control	tucan	1	1	1	recognized uncued	mooney
			pc8	control	monkey branch	1	1	1	recognized uncued	mooney
			pc8	control	ocelot	1	1	1	recognized uncued	mooney
			pc8	control	cheetah	1	1	1	recognized uncued	practice
			pc8	control	boat	1	1	1	recognized uncued	practice
LS	19	F	CC1	cropped control	boat	1	1	1	recognized uncued	practice
LS	19	F	CC1	cropped control	cheetah	1	1	1	recognized uncued	practice
LS	19	F	CC1	cropped control	aligator	1	1	1	recognized uncued	mooney
LS	19	F	CC1	cropped control	hut	1	1	1	recognized uncued	mooney
LS	19	F	CC1	cropped control	sloth	0	1	1	reorganized	mooney
LS	19	F	CC1	cropped control	piraha	1	1	1	recognized uncued	mooney
LS	19	F	CC1	cropped control	monkey leaves	1	1	1	recognized uncued	mooney
LS	19	F	CC1	cropped control	ocelot	1	1	1	recognized uncued	mooney
LS	19	F	CC1	cropped control	monkey branch	1	1	1	recognized uncued	mooney
LS	19	F	CC1	cropped control	tucan	0	1	1	reorganized	mooney
LS	19	F	CC1	cropped control	tapir	0	1	1	reorganized	mooney
LS	19	F	CC1	cropped control	fisherman	0	1	1	reorganized	mooney
TL	21	F	CC2	cropped control	boat	1	1	1	recognized uncued	practice
TL	21	F	CC2	cropped control	cheetah	1	1	1	recognized uncued	practice
TL	21	F	CC2	cropped control	aligator	1	1	1	recognized uncued	mooney
TL	21	F	CC2	cropped control	hut	1	1	1	recognized uncued	mooney
TL	21	F	CC2	cropped control	sloth	0	1	1	reorganized	mooney
TL	21	F	CC2	cropped control	piraha	1	1	1	recognized uncued	mooney
TL	21	F	CC2	cropped control	monkey leaves	1	1	1	recognized uncued	mooney
TL	21	F	CC2	cropped control	ocelot	1	1	1	recognized uncued	mooney
TL	21	F	CC2	cropped control	monkey branch	1	1	1	recognized uncued	mooney
TL	21	F	CC2	cropped control	tucan	1	1	1	recognized uncued	mooney
TL	21	F	CC2	cropped control	tapir	0	1	0.5	not reorganized	mooney
TL	21	F	CC2	cropped control	fisherman	0	1	1	reorganized	mooney
SGP	18	F	CC3	cropped control	boat	1	1	1	recognized uncued	practice
SGP	18	F	CC3	cropped control	cheetah	1	1	1	recognized uncued	practice
SGP	18	F	CC3	cropped control	aligator	1	1	1	recognized uncued	mooney
SGP	18	F	CC3	cropped control	hut	1	1	1	recognized uncued	mooney
SGP	18	F	CC3	cropped control	sloth	0	1	1	reorganized	mooney
SGP	18	F	CC3	cropped control	piraha	1	1	1	recognized uncued	mooney
SGP	18	F	CC3	cropped control	monkey leaves	1	1	1	recognized uncued	mooney
SGP	18	F	CC3	cropped control	ocelot	1	1	1	recognized uncued	mooney
SGP	18	F	CC3	cropped control	monkey branch	1	1	1	recognized uncued	mooney
SGP	18	F	CC3	cropped control	tucan	1	1	1	recognized uncued	mooney
SGP	18	F	CC3	cropped control	tapir	0	1	1	reorganized	mooney
SGP	18	F	CC3	cropped control	fisherman	1	1	1	recognized uncued	mooney
AG	18	M	CC4	cropped control	boat	1	1	1	recognized uncued	practice
AG	18	M	CC4	cropped control	cheetah	1	1	1	recognized uncued	practice
AG	18	M	CC4	cropped control	aligator	1	1	1	recognized uncued	mooney
AG	18	M	CC4	cropped control	hut	1	1	1	recognized uncued	mooney
AG	18	M	CC4	cropped control	sloth	1	1	1	recognized uncued	mooney
AG	18	M	CC4	cropped control	piraha	1	1	1	recognized uncued	mooney
AG	18	M	CC4	cropped control	monkey leaves	1	1	1	recognized uncued	mooney
AG	18	M	CC4	cropped control	ocelot	1	1	1	recognized uncued	mooney
AG	18	M	CC4	cropped control	monkey branch	1	1	1	recognized uncued	mooney
AG	18	M	CC4	cropped control	tucan	0	1	1	reorganized	mooney
AG	18	M	CC4	cropped control	tapir	0	1	1	reorganized	mooney
AG	18	M	CC4	cropped control	fisherman	1	1	1	recognized uncued	mooney
JR	19	F	CC5	cropped control	boat	1	1	1	recognized uncued	practice
JR	19	F	CC5	cropped control	cheetah	1	1	1	recognized uncued	practice
JR	19	F	CC5	cropped control	aligator	1	1	1	recognized uncued	mooney
JR	19	F	CC5	cropped control	hut	1	1	1	recognized uncued	mooney
JR	19	F	CC5	cropped control	sloth	0	1	1	reorganized	mooney
JR	19	F	CC5	cropped control	piraha	1	1	1	recognized uncued	mooney
JR	19	F	CC5	cropped control	monkey leaves	0	1	1	reorganized	mooney
JR	19	F	CC5	cropped control	ocelot	1	1	1	recognized uncued	mooney
JR	19	F	CC5	cropped control	monkey branch	1	1	1	recognized uncued	mooney
JR	19	F	CC5	cropped control	tucan	1	1	1	recognized uncued	mooney
JR	19	F	CC5	cropped control	tapir	0	1	1	reorganized	mooney
JR	19	F	CC5	cropped control	fisherman	0	1	0	not reorganized	mooney
HH	18	F	CC6	cropped control	boat	1	1	1	recognized uncued	practice
HH	18	F	CC6	cropped control	cheetah	1	1	1	recognized uncued	practice
HH	18	F	CC6	cropped control	aligator	1	1	1	recognized uncued	mooney
HH	18	F	CC6	cropped control	hut	1	1	1	recognized uncued	mooney
HH	18	F	CC6	cropped control	sloth	0	1	1	reorganized	mooney
HH	18	F	CC6	cropped control	piraha	1	1	1	recognized uncued	mooney
HH	18	F	CC6	cropped control	monkey leaves	1	1	1	recognized uncued	mooney
HH	18	F	CC6	cropped control	ocelot	1	1	1	recognized uncued	mooney
HH	18	F	CC6	cropped control	monkey branch	1	1	1	recognized uncued	mooney
HH	18	F	CC6	cropped control	tucan	1	1	1	recognized uncued	mooney
HH	18	F	CC6	cropped control	tapir	1	1	0	recognized uncued	mooney
HH	18	F	CC6	cropped control	fisherman	0	1	1	reorganized	mooney
KSP	18	F	CC7	cropped control	boat	1	1	1	recognized uncued	practice
KSP	18	F	CC7	cropped control	cheetah	1	1	1	recognized uncued	practice
KSP	18	F	CC7	cropped control	aligator	1	1	1	recognized uncued	mooney
KSP	18	F	CC7	cropped control	hut	1	1	1	recognized uncued	mooney
KSP	18	F	CC7	cropped control	sloth	0	1	1	reorganized	mooney
KSP	18	F	CC7	cropped control	piraha	0	1	1	reorganized	mooney
KSP	18	F	CC7	cropped control	monkey leaves	1	1	1	recognized uncued	mooney
KSP	18	F	CC7	cropped control	ocelot	1	1	1	recognized uncued	mooney
KSP	18	F	CC7	cropped control	monkey branch	1	1	1	recognized uncued	mooney
KSP	18	F	CC7	cropped control	tucan	0	1	1	reorganized	mooney
KSP	18	F	CC7	cropped control	tapir	0	1	1	reorganized	mooney
KSP	18	F	CC7	cropped control	fisherman	0	1	1	reorganized	mooney
KN	19	F	CC8	cropped control	boat	1	1	1	recognized uncued	practice
KN	19	F	CC8	cropped control	cheetah	1	1	1	recognized uncued	practice
KN	19	F	CC8	cropped control	aligator	1	1	1	recognized uncued	mooney
KN	19	F	CC8	cropped control	hut	0	1	1	reorganized	mooney
KN	19	F	CC8	cropped control	sloth	0	1	1	reorganized	mooney
KN	19	F	CC8	cropped control	piraha	1	1	1	recognized uncued	mooney
KN	19	F	CC8	cropped control	monkey leaves	1	1	1	recognized uncued	mooney
KN	19	F	CC8	cropped control	ocelot	1	1	1	recognized uncued	mooney
KN	19	F	CC8	cropped control	monkey branch	0	1	1	reorganized	mooney
KN	19	F	CC8	cropped control	tucan	1	1	1	recognized uncued	mooney
KN	19	F	CC8	cropped control	tapir	0	1	1	reorganized	mooney
KN	19	F	CC8	cropped control	fisherman	1	1	1	recognized uncued	mooney
DL	18	F	CC9	cropped control	boat	1	1	1	recognized uncued	practice
DL	18	F	CC9	cropped control	cheetah	1	1	1	recognized uncued	practice
DL	18	F	CC9	cropped control	aligator	1	1	1	recognized uncued	mooney
DL	18	F	CC9	cropped control	hut	1	1	1	recognized uncued	mooney
DL	18	F	CC9	cropped control	sloth	0	1	1	reorganized	mooney
DL	18	F	CC9	cropped control	piraha	1	1	1	recognized uncued	mooney
DL	18	F	CC9	cropped control	monkey leaves	1	1	1	recognized uncued	mooney
DL	18	F	CC9	cropped control	ocelot	1	1	1	recognized uncued	mooney
DL	18	F	CC9	cropped control	monkey branch	1	1	1	recognized uncued	mooney
DL	18	F	CC9	cropped control	tucan	1	1	1	recognized uncued	mooney
DL	18	F	CC9	cropped control	tapir	0	1	1	reorganized	mooney
DL	18	F	CC9	cropped control	fisherman	0	1	1	reorganized	mooney
EA	19	F	CC10	cropped control	boat	1	1	1	recognized uncued	practice
EA	19	F	CC10	cropped control	cheetah	1	1	1	recognized uncued	practice
EA	19	F	CC10	cropped control	aligator	1	1	1	recognized uncued	mooney
EA	19	F	CC10	cropped control	hut	1	1	1	recognized uncued	mooney
EA	19	F	CC10	cropped control	sloth	0	1	1	reorganized	mooney
EA	19	F	CC10	cropped control	piraha	1	1	1	recognized uncued	mooney
EA	19	F	CC10	cropped control	monkey leaves	1	1	1	recognized uncued	mooney
EA	19	F	CC10	cropped control	ocelot	1	1	1	recognized uncued	mooney
EA	19	F	CC10	cropped control	monkey branch	1	1	1	recognized uncued	mooney
EA	19	F	CC10	cropped control	tucan	1	1	1	recognized uncued	mooney
EA	19	F	CC10	cropped control	tapir	0	1	1	reorganized	mooney
EA	19	F	CC10	cropped control	fisherman	0	1	1	reorganized	mooney

## Sheet: ItemAnalyses
Initial uncued two-tone recognition (possible index of item difficulty)
	Piraha participant code									Uncued	LocationResponseRate
Item	10	9	11	8	7	6	5	3	4	Accuracy	Average
Alligator	0	0	0	0	0	0	0	0	0	0	0.222222
Hut	0	0	0	0	0	0	0	0	0	0	0.555556
Sloths	0	0	0	0	0	0	1	0	0	0.111111	0.444444
Older Man	1	1	1	1	1	0	0	1	1	0.777778	0.888889
Squirrel Monkey	1	1	0	1	1	1	0	1	1	0.777778	0.777778
Ocelot	1	0	0	1	0	0	0	0	0	0.222222	0.555556
Howler Monkey	0	0	0	0	0	0	0	0	0	0	0.555556
Toucan	0	0	0	0	1	0	0	0	0	0.111111	0.333333
Tapir	0	0	0	0	0	0	0	0	0	0	0.555556
Fisherman	0	1	0	0	0	0	0	0	1	0.222222	0.777778
	Responded "no eyes/target"
	All data from PIRAHA raw data tab

## Sheet: SubjectAnalyses
Piraha subject	Trial Number	Trial Type	Item	Uncued two-tone	Photo	Cued practice	Reorganization Score
10	1	control	Houseboat	1	1	Image not shown	N/A
10	2	control	Jaguar	1	Image not shown	Image not shown	N/A
10	3	test	Older Man	1	Image not shown		N/A
10	4	test	SquirrelMonkey	1	Image not shown		N/A
10	5	test	Ocelot	1	Image not shown		N/A
10	6	test	Alligator	0	0		N/A
10	7	test	Hut	0	0		N/A
10	8	test	Sloths	0	1		0
10	9	test	Fisherman	0	1		0
10	10	test	HowlerMonkey	0	1		1
10	11	test	Tapir	0	1		0
10	12	test	Toucan	0	1		0
9	1	control	Houseboat	Image not shown	1	1	N/A
9	2	control	Jaguar	1	Image not shown	Image not shown	N/A
9	3	test	Sloths	0	1		0
9	4	test	Older Man	1	Image not shown		N/A
9	5	test	SquirrelMonkey	1	Image not shown		N/A
9	6	test	Ocelot	0	1		0
9	7	test	Alligator	0	1		0
9	8	test	Hut	0	1		1
9	9	test	Toucan	0	1		1
9	10	test	Fisherman	1	Image not shown		N/A
9	11	test	HowlerMonkey	0	1		1
9	12	test	Tapir	0	1		0
11	1	control	Houseboat	1	1	Image not shown	N/A
11	2	control	Jaguar	1	Image not shown	Image not shown	N/A
11	3	test	SquirrelMonkey	0	1		1
11	4	test	Ocelot	0	1		0
11	5	test	Alligator	0	1		1
11	6	test	Hut	0	1		0
11	7	test	Sloths	0	1		0
11	8	test	Older Man	1	Image not shown		N/A
11	9	test	HowlerMonkey	0	1		1
11	10	test	Tapir	0	1		0
11	11	test	Toucan	0	1		0
11	12	test	Fisherman	0	1		1
8	1	control	Houseboat	1	1	Image not shown	N/A
8	2	control	Jaguar	1	Image not shown	Image not shown	N/A
8	3	test	Hut	0	1		1
8	4	test	Sloths	0	1		0
8	5	test	Older Man	1	Image not shown		N/A
8	6	test	SquirrelMonkey	1	Image not shown		N/A
8	7	test	Ocelot	1	Image not shown		N/A
8	8	test	Alligator	0	1		1
8	9	test	Tapir	0	1		0
8	10	test	Toucan	0	1		0
8	11	test	Fisherman	0	1		1
8	12	test	HowlerMonkey	0	1		0
7	1	control	Houseboat	1	1	Image not shown	N/A
7	2	control	Jaguar	1	Image not shown	Image not shown	N/A
7	3	test	Alligator	0	1		1
7	4	test	Hut	0	0		N/A
7	5	test	Sloths	0	1		1
7	6	test	Older Man	1	Image not shown		N/A
7	7	test	SquirrelMonkey	1	Image not shown		N/A
7	8	test	Ocelot	0	1		0
7	9	test	HowlerMonkey	0	1		1
7	10	test	Tapir	0	1		0
7	11	test	Toucan	1	Image not shown		N/A
7	12	test	Fisherman	0	1		1
6	1	control	Houseboat	0	1	1	N/A
6	2	control	Jaguar	1	1	Image not shown	N/A
6	3	test	SquirrelMonkey	1	Image not shown		N/A
6	4	test	Ocelot	0	1		0
6	5	test	Alligator	0	0		N/A
6	6	test	Hut	0	0		N/A
6	7	test	Sloths	0	0		N/A
6	8	test	Older Man	0	1		0
6	9	test	HowlerMonkey	0	1		0
6	10	test	Tapir	0	0		N/A
6	11	test	Toucan	0	1		0
6	12	test	Fisherman	0	1		1
5	1	control	Houseboat	1	1	Image not shown	N/A
5	2	control	Jaguar	1	Image not shown	Image not shown	N/A
5	3	test	Older Man	0	1		0
5	4	test	SquirrelMonkey	0	1		0
5	5	test	Ocelot	0	1		0
5	6	test	Alligator	0	1		0
5	7	test	Hut	0	1		1
5	8	test	Sloths	1	Image not shown		N/A
5	9	test	Fisherman	0	1		1
5	10	test	HowlerMonkey	0	1		1
5	11	test	Tapir	0	1		0
5	12	test	Toucan	0	1		0
3	1	control	Houseboat	1	Image not shown	Image not shown	N/A
3	2	control	Jaguar	1	Image not shown	Image not shown	N/A
3	3	test	Hut	0	1		0
3	4	test	Sloths	0	1		0
3	5	test	Older Man	1	Image not shown		N/A
3	6	test	SquirrelMonkey	1	Image not shown		N/A
3	7	test	Ocelot	Unscoreable	1		N/A
3	8	test	Alligator	0	1		0
3	9	test	Tapir	0	1		0
3	10	test	Toucan	0	1		0
3	11	test	Fisherman	0	1		0
3	12	test	HowlerMonkey	0	1		1
4	1	control	Houseboat	0	1	1	N/A
4	2	control	Jaguar	1	Image not shown	Image not shown	N/A
4	3	test	Sloths	0	1		0
4	4	test	Older Man	1	Image not shown		N/A
4	5	test	SquirrelMonkey	1	Image not shown		N/A
4	6	test	Ocelot	0	1		0
4	7	test	Alligator	0	1		0
4	8	test	Hut	0	1		0
4	9	test	Toucan	0	1		0
4	10	test	Fisherman	1	Image not shown		N/A
4	11	test	HowlerMonkey	0	1		0
4	12	test	Tapir	0	1		0

## Sheet: SubjectPivot
Trial Type	test
Average of Reorganization Score
Row Labels	Total
3	0.142857		=
4	0
5	0.333333
6	0.2
7	0.666667
8	0.428571
9	0.428571
10	0.2
11	0.444444
Grand Total	0.322581
Average of Reorganization Score	0.316049
Sterr	0.0668598
Trial Type	test
Average of Photo
Row Labels	Total
3	1
4	1
5	1
6	0.555556
7	0.857143
8	1
9	1
10	0.714286
11	1
Grand Total	0.9
Average of Reorganization Score	0.902998
Sterr	0.054631
Trial Type	control
	Values
Row Labels	Average of Uncued two-tone	Average of Photo	Average of Cued practice
3	1	#DIV/0!	#DIV/0!
4	0.5	1	1
5	1	1	#DIV/0!
6	0.5	1	1
7	1	1	#DIV/0!
8	1	1	#DIV/0!
9	1	1	#DIV/0!
10	1	1	#DIV/0!
11	1	1	#DIV/0!
Grand Total	0.882353	1	1
Average of Reorganization Score	0.888889
Sterr	0.0734931
Trial Type	test
Average of Uncued two-tone
Row Labels	Total
3	0.222222
4	0.3
5	0.1
6	0.1
7	0.3
8	0.3
9	0.3
10	0.3
11	0.1
Grand Total	0.224719
Average of Reorganization Score	0.224691
Sterr	0.0322763

## Sheet: Chart
	practice items
	Experiment 1: Piraha	Experiment 2: US adults	Experiment 3: US alignment
Practice Items	0.888889	1	1
	0.0734931	0	0
	photo recognition
	Experiment 1: Piraha	Experiment 2: US adults	Experiment 3: US alignment
Photographs (Stage 2)	0.902998	1	1
	0.054631	0	0
	% reorganized
	Piraha	Experiment 2: US adults	Experiment 3: US alignment
Candidate reorganization trials	0.316049	1	0.941667
	0.0668598	0	0.0393818
	Piraha	U.S. adults	U.S. misaligned
Practice Items	0.888889	1	1
Photographs (Stage 2)	0.902998	1	1
Candidate reorganization trials	0.316049	1	0.941667

## Sheet: StatTests
Piraha	CropControl
Exp1	Exp3
0.142857	1		M	0.941667
0	0.666667		Se	0.0393818
0.333333	1
0.2	1
0.666667	0.75				DF = N1 + N2 – 2
0.428571	1				TINV(p-value, DF)
0.428571	1
0.2	1		17
0.444444	1
	1
TTEST	2.33711e-07	8.26457
US Uncued			Piraha uncued
7	0.7		0.222222
8	0.8		0.3
9	0.9		0.1
8	0.8		0.1
8	0.8		0.3
3	0.3		0.3
7	0.7		0.3
8	0.8		0.3
			0.1
	0.725
	0.0647798		3.27122e-06
PirahaFiltered	PirahaOriginal
0	0.142857
0.666667	0
0.375	0.333333
0.333333	0.2
0.6	0.666667
	0.428571
0.5	0.428571
	0.2
	0.444444
TTEST	0.412406
